# Supplementary material for: Production of Phytotoxic Metabolites by Botryosphaeriaceae in Naturally Infected and Artificially Inoculated Grapevines
Source: Plants (Basel). 2021 Apr 19;10(4):802. doi: 10.3390/plants10040802 (PMC8073839; doi:10.3390/plants10040802)
Supplement: Supplementary file 1 [file plants-10-00802-s001.zip]

Archive with 1 entries (1 files):
- plants-1171663-supplementary.pdf
